# Supplementary material for: Selenium Nanoparticles as Candidates for Antibacterial Substitutes and Supplements against Multidrug-Resistant Bacteria
Source: Biomolecules. 2021 Jul 14;11(7):1028. doi: 10.3390/biom11071028 (PMC8301847; doi:10.3390/biom11071028)
Supplement: Supplementary file 1 [file biomolecules-11-01028-s001.zip]

Archive with 1 entries (1 files):
- biomolecules-1275176-supplementary.pdf
